# Supplementary material for: Mice Lacking the Systemic Vitamin A Receptor RBPR2 Show Decreased Ocular Retinoids and Loss of Visual Function
Source: Nutrients. 2022 Jun 8;14(12):2371. doi: 10.3390/nu14122371 (PMC9231411; doi:10.3390/nu14122371)
Supplement: Supplementary file 1 [file nutrients-14-02371-s001.zip]

Archive with 1 entries (1 files):
- nutrients-1717118-supplementary.pdf
